# Supplementary material for: Research on Taxiway Path Optimization Based on Conflict Detection
Source: PLoS One. 2015 Jul 30;10(7):e0134522. doi: 10.1371/journal.pone.0134522 (PMC4520455; doi:10.1371/journal.pone.0134522)
Supplement: S1 Dataset — (XLSX) [file pone.0134522.s001.xlsx]

## Sheet: Sheet1
		Flight Number	Type	Starting Time	Starting Node	Terminal Node	Arrival or Departure(A or D)	Node A					Node B								Node C				Node D					Node E					Node F
								3	9	10	11	14	1	3	4	5	8	9	10	11	1	4	6	7	1	2	3	4	7	1	6	7	8	9	1	6	7	8	9
		CA3133	A320	07:53:00	C4	F8	A															07:53:00				07:53:53		07:56:53			07:56:41	07:59:28				08:00:20	08:01:27	08:02:53
		CA8894	A320	08:00:00	E8	F9	A																										08:00:00				08:01:14		08:03:14
		3U3183	A319	08:04:00	A9	C1	D		08:04:00				08:12:53			08:09:13		08:04:20			08:12:57
		CZ6235	B747	08:08:00	C7	A14	A			08:11:12		08:13:57					08:08:58		08:10:58					08:08:00
		CA5236	A330	08:04:00	F6	E1	D																							08:10:45					08:10:12	08:04:00
		3U2158	B747	08:03:40	A10	C1	D		08:04:05	08:03:40			08:10:40					08:04:19			08:11:13
		PN6273	B737	08:10:00	A11	E1	D				08:10:00						08:14:13	08:12:00	08:11:25	08:10:20			08:16:04	08:15:34	08:19:57		08:16:57			08:20:37
		3U1478	A320	08:05:00	C4	F6	A															08:05:00				08:05:53	08:07:13	08:08:53			08:09:41	08:11:28				08:12:20
		CZ6547	A320	08:30:00	E9	A3	A	08:35:14						08:34:54	08:34:14							08:32:58				08:32:05			08:31:12					08:30:00
		CA3813	A319	08:15:00	A10	C1	D		08:15:34	08:15:00			08:24:47					08:15:54			08:25:34
